# Supplementary material for: Endophytic Microorganisms in Tomato Roots, Changes in the Structure and Function of the Community at Different Growing Stages
Source: Microorganisms. 2024 Jun 20;12(6):1251. doi: 10.3390/microorganisms12061251 (PMC11206058; doi:10.3390/microorganisms12061251)
Supplement: Supplementary file 1 [file microorganisms-12-01251-s001.zip]

Archive with 1 entries (1 files):
- microorganisms-2996270-supplementary.pdf
